# Supplementary material for: Improved Antibody Detection for Canine Leptospirosis: ELISAs Modified Using Local Leptospiral Serovar Isolates from Asymptomatic Dogs
Source: Animals (Basel). 2024 Mar 14;14(6):893. doi: 10.3390/ani14060893 (PMC10967358; doi:10.3390/ani14060893)
Supplement: Supplementary file 1 [file animals-14-00893-s001.zip]

Archive with 1 entries (1 files):
- animals-2887130-supplementary.pdf
